# Supplementary material for: Pterostilbene Promotes Spinal Cord Injury Recovery by Inhibiting Ferroptosis via Keap1/Nrf2/SLC7A11/GPX4 Axis Activation
Source: Antioxidants (Basel). 2026 Feb 2;15(2):188. doi: 10.3390/antiox15020188 (PMC12938647; doi:10.3390/antiox15020188)
Supplement: Supplementary file 1 [file antioxidants-15-00188-s001.zip]

Archive with 1 entries (1 files):
- antioxidants-4017617-supplementary.pdf
